# Supplementary material for: A comparative analysis: international variation in PET-CT service provision in oncology—an International Cancer Benchmarking Partnership study
Source: Int J Qual Health Care. 2020 Dec 30;33(1):mzaa166. doi: 10.1093/intqhc/mzaa166 (PMC7896108; doi:10.1093/intqhc/mzaa166)
Supplement: mzaa166_Supp [file mzaa166_supp.zip]

Archive with 1 entries (1 files):
- Supplementary Materials - ICBP PET-CT.docx
